# Supplementary material for: Positive Effect of Acetylation on Proteomic Analysis Based on Liquid Chromatography with Atmospheric Pressure Chemical Ionization and Photoionization Mass Spectrometry
Source: Molecules. 2023 Apr 25;28(9):3711. doi: 10.3390/molecules28093711 (PMC10180487; doi:10.3390/molecules28093711)
Supplement: Supplementary file 1 [file molecules-28-03711-s001.zip]

Archive with 1 entries (1 files):
- molecules-2338505-supplementary.pdf
